# Supplementary material for: Retrospective Cohort Study of COVID-19 in Patients of the Brazilian Public Health System with SARS-CoV-2 Omicron Variant Infection
Source: Vaccines (Basel). 2022 Sep 9;10(9):1504. doi: 10.3390/vaccines10091504 (PMC9500832; doi:10.3390/vaccines10091504)
Supplement: Supplementary file 1 [file vaccines-10-01504-s001.zip]

Archive with 1 entries (1 files):
- vaccines-1878177-supplementary.pdf
